# Supplementary material for: Serum Proteins, HMMR, NXPH4, PITX1 and THBS4; A Panel of Biomarkers for Early Diagnosis of Hepatocellular Carcinoma
Source: J Clin Med. 2022 Apr 11;11(8):2128. doi: 10.3390/jcm11082128 (PMC9027255; doi:10.3390/jcm11082128)
Supplement: Supplementary file 1 [file jcm-11-02128-s001.zip]

Archive with 1 entries (1 files):
- jcm-1644777-supplementary.pdf
